# Supplementary material for: Applicability and cross-cultural validation of the Chinese version of the Warwick-Edinburgh mental well-being scale in patients with chronic heart failure
Source: Health Qual Life Outcomes. 2019 Mar 29;17:55. doi: 10.1186/s12955-019-1120-2 (PMC6440095; doi:10.1186/s12955-019-1120-2)
Supplement: Supplementary file 1 — The stastical data in the EXCEL incluses results for ANOVA's and their post-hoc tests. (XLS 27 kb) [file 12955_2019_1120_MOESM1_ESM.xls]

## Sheet: Sheet1
ANVOA
C-WEMWBS(Age)
	Sum of Squares	df	Mean Square	F	Sig
Between Groups	3577.94	2	1788.97	14.5601	1.32139e-06
Within Groups	23099.2	188	122.868
Total	26677.2	190
Student-Newman-Keuls
group	N	subset alpha = 0.05
		1	2	3
≥80	61	37.1639
60-80	103		43.1748
≤60	27			50.6667
Sig		1	1	1
ANVOA
C-WEMWBS(Education level)
	Sum of Squares	df	Mean Square	F	Sig
Between Groups	2493.69	2	1246.84	9.69284	9.85448e-05
Within Groups	24183.5	188	128.635
Total	26677.2	190
Student-Newman-Keuls
group	N	subset alpha = 0.05
		1	2
Elementary education	131	39.9237
Secondary education	48		46.8542
College education	12		50.25
Sig		1	0.274173
ANVOA
C-WEMWBS (Comorbidities)
	Sum of Squares	df	Mean Square	F	Sig
Between Groups	174.916	2	87.4578	0.620403	0.538825
Within Groups	26502.2	188	140.969
Total	26677.2	190
Student-Newman-Keuls
group	N	subset alpha = 0.05
		1
1—3	101	41.495
None	66	42.8788
＞3	24	44.2083
Sig		0.525439
ANVOA
C-WEMWBS(NYHA)
	Sum of Squares	df	Mean Square	F	Sig
Between Groups	1485.13	2	742.567	5.54154	0.00458783
Within Groups	25192	188	134
Total	26677.2	190
Student-Newman-Keuls
group	N	subset alpha = 0.05
		1	2
NYHAⅣ	44	38.3864
NYHAⅢ	90	41.8778	41.8778
NYHAⅡ	57		46.0351
Sig		0.104855	0.0538227
ANVOA
C-WEMWBS(Personality)
	Sum of Squares	df	Mean Square	F	Sig
Between Groups	5295.56	2	2647.78	23.2809	9.26085e-10
Within Groups	21381.6	188	113.732
Total	26677.2	190
Student-Newman-Keuls
group	N	subset alpha = 0.05
		1	2	3
Pessimistic	56	36.0536
Median	110		42.9909
Optimistic	25			53.36
Sig		1	1	1
